# Supplementary material for: Oxygen Requirement in Overweight/Obese Kidney Transplant Recipients with COVID-19: An Observational Cohort Study
Source: Diagnostics (Basel). 2023 Jun 26;13(13):2168. doi: 10.3390/diagnostics13132168 (PMC10340440; doi:10.3390/diagnostics13132168)
Supplement: Supplementary file 1 [file diagnostics-13-02168-s001.zip]

Archive with 1 entries (1 files):
- diagnostics-2352795-supplementary.pdf
